# Supplementary material for: Role of GSTM1 and GSTT1 genotypes in differentiated thyroid cancer and interaction with lifestyle factors: Results from case-control studies in France and New Caledonia
Source: PLoS One. 2020 Jan 30;15(1):e0228187. doi: 10.1371/journal.pone.0228187 (PMC6992216; doi:10.1371/journal.pone.0228187)
Supplement: S1 Table — (XLSX) [file pone.0228187.s001.xlsx]

## Sheet: Sheet2
S1 Table - Association between DTC risk and combination of GST genotypes and BMI, alcohol consumption and tobacco smoking variables
Genotype and exposure	ca/co	OR	IC	P
GSTM1 genotypes
GSTM1 & BMI (kg/m2)
null & <25	147/185	1.07	(0.77-1.48)	0.7053
null & 25-29.0	120/125	1.21	(0.85-1.74)	0.2922
null & >=30	99/65	1.86	(1.23-2.82)	0.0032
non null & <25	114/160	Ref	-	-
non null & 25-29.0	77/78	1.4	(0.94-2.09)	0.0985
non null & >=30	58/59	1.29	(0.83-2.01)	0.261
GSTM1 & Alcohol (glass/week)
null & Never	130/85	1.35	(0.88-2.08)	0.1691
null & <1 glass/week	171/215	0.79	(0.54-1.15)	0.2197
null & >=1 glass/week	65/75	0.97	(0.6-1.58)	0.9171
non null & Never	76/75	Ref	-	-
non null & <1 glass/week	128/151	0.9	(0.6-1.34)	0.5913
non null & >=1 glass/week	45/71	0.67	(0.41-1.11)	0.1221
GSTM1 & Smoking (packyears)
null & Never	213/207	1.14	(0.84-1.55)	0.4074
null & <20 py	108/108	1.24	(0.86-1.79)	0.2418
null & >20 py	45/60	0.92	(0.57-1.46)	0.7097
non null & Never	133/163	Ref	-	-
non null & <20 py	87/90	1.29	(0.88-1.9)	0.195
non null & >20 py	29/44	0.85	(0.5-1.46)	0.557
GSTT1 genotypes
GSTT1 & BMI (kg/m2)
null & <25	51/81	0.7	(0.46-1.04)	0.0789
null & 25-29.0	48/49	1.16	(0.74-1.82)	0.5188
null & >=30	41/21	1.97	(1.1-3.51)	0.022
non null & <25	199/244	Ref	-	-
non null & 25-29.0	147/149	1.17	(0.86-1.58)	0.3211
non null & >=30	108/96	1.29	(0.92-1.81)	0.1424
GSTT1 & Alcohol
null & Never	51/33	1.14	(0.68-1.91)	0.6193
null & <1 glass/week	71/76	0.8	(0.53-1.21)	0.292
null & >=1 glass/week	18/42	0.4	(0.22-0.76)	0.0045
non null & Never	138/116	Ref	-	-
non null & <1 glass/week	216/268	0.72	(0.53-0.98)	0.0379
non null & >=1 glass/week	100/105	0.95	(0.64-1.41)	0.7982
GSTT1 & Smoking (packyears)
null & Never	77/75	1.03	(0.71-1.49)	0.8941
null & <20 py	43/49	0.97	(0.62-1.54)	0.9116
null & >20 py	20/27	0.83	(0.45-1.55)	0.5688
non null & Never	248/271	Ref	-	-
non null & <20 py	149/143	1.26	(0.94-1.7)	0.1279
non null & >20 py	57/75	0.9	(0.6-1.34)	0.5897
Combinaison GSTM1 and GSTT1
GSTM1/GSTT1 & BMI (kg/m2)
null & <25	25/49	0.54	(0.32-0.92)	0.0224
null & 25-29.0	25/26	1.02	(0.56-1.85)	0.9392
null & >=30	30/11	2.69	(1.29-5.62)	0.0086
non null & <25	213/265	Ref	-	-
non null & 25-29.0	156/152	1.22	(0.91-1.64)	0.1817
non null & >=30	111/101	1.27	(0.91-1.77)	0.1612
GSTM1/GSTT1 & Alcohol
null & Never	35/18	1.24	(0.65-2.34)	0.5155
null & <1 glass/week	36/47	0.59	(0.35-0.97)	0.0379
null & >=1 glass/week	9/21	0.36	(0.15-0.82)	0.0149
non null & Never	152/122	Ref	-	-
non null & <1 glass/week	238/286	0.71	(0.53-0.96)	0.0254
non null & >=1 glass/week	90/110	0.78	(0.53-1.15)	0.2013
GSTM1/GSTT1 & Smoking (packyears)
null & Never	49/45	1	(0.64-1.58)	0.9885
null & <20 py	21/26	0.82	(0.44-1.52)	0.5267
null & >20 py	10/15	0.7	(0.3-1.62)	0.4027
non null & Never	263/290	Ref	-	-
non null & <20 py	161/152	1.29	(0.97-1.73)	0.0837
non null & >20 py	56/76	0.85	(0.58-1.27)	0.4352
Ca/Co: Cases/Controls, OR: Odds ratio, 95% CI: 95% confident Interval, p: p-value
